# Supplementary material for: A molecular phylogeny of the Cephinae (Hymenoptera, Cephidae) based on mtDNA COI gene: a test of traditional classification
Source: Zookeys. 2011 Sep 24;(130):363–78. doi: 10.3897/zookeys.130.1466 (PMC3260772; doi:10.3897/zookeys.130.1466)
Supplement: XML Treatment for Cephus parvus [file zookeys.130.1466-treatment1.xml]

<!DOCTYPE tp:taxon-treatment
  PUBLIC "-//TaxonX//DTD Taxonomic Treatment Publishing DTD v0 20100105//EN" "tax-treatment-NSO.dtd">
<tp:taxon-treatment xmlns:tp="http://www.plazi.org/taxpub"><tp:treatment-meta><mixed-citation publication-type="journal"><person-group><name><surname>Budak</surname><given-names>Mahir</given-names></name><name><surname>Korkmaz</surname><given-names>E. Mahir</given-names></name><name><surname>Basibuyuk</surname><given-names>Hasan H.</given-names></name></person-group><article-title>A molecular phylogeny of the Cephinae (Hymenoptera, Cephidae) based on mtDNA COI gene: a test of traditional classification</article-title><source>Zookeys</source><day>24</day><month>9</month><year>2011</year><volume>2011</volume><issue>130</issue><fpage>363</fpage><lpage>378</lpage><pub-id pub-id-type="doi">10.3897/zookeys.130.1466</pub-id></mixed-citation></tp:treatment-meta><tp:nomenclature><tp:taxon-name>
                        <tp:taxon-name-part taxon-name-part-type="genus">Cephus</tp:taxon-name-part>
                        <tp:taxon-name-part taxon-name-part-type="species">parvus</tp:taxon-name-part>
                    </tp:taxon-name><tp:taxon-authority>(Dovnar-Zapolskij, 1931)</tp:taxon-authority></tp:nomenclature><tp:treatment-sec sec-type="Material examined"><title>Material examined.</title><p>Turkey: Sivas [<named-content xmlns:xlink="http://www.w3.org/1999/xlink" content-type="dwc:verbatimCoordinates" xlink:type="simple">39°42.71'N, 37°01.30'E</named-content>] 1300 m, 26.05.2010, 1♀, 17.05.2010, 1♂.</p></tp:treatment-sec><tp:treatment-sec sec-type="Distribution"><title>Distribution.</title><p>Palearctic region.</p></tp:treatment-sec></tp:taxon-treatment>
