# Supplementary material for: A molecular phylogeny of the Cephinae (Hymenoptera, Cephidae) based on mtDNA COI gene: a test of traditional classification
Source: Zookeys. 2011 Sep 24;(130):363–78. doi: 10.3897/zookeys.130.1466 (PMC3260772; doi:10.3897/zookeys.130.1466)
Supplement: XML Treatment for Cephus runcator [file zookeys.130.1466-treatment2.xml]

<!DOCTYPE tp:taxon-treatment
  PUBLIC "-//TaxonX//DTD Taxonomic Treatment Publishing DTD v0 20100105//EN" "tax-treatment-NSO.dtd">
<tp:taxon-treatment xmlns:tp="http://www.plazi.org/taxpub"><tp:treatment-meta><mixed-citation publication-type="journal"><person-group><name><surname>Budak</surname><given-names>Mahir</given-names></name><name><surname>Korkmaz</surname><given-names>E. Mahir</given-names></name><name><surname>Basibuyuk</surname><given-names>Hasan H.</given-names></name></person-group><article-title>A molecular phylogeny of the Cephinae (Hymenoptera, Cephidae) based on mtDNA COI gene: a test of traditional classification</article-title><source>Zookeys</source><day>24</day><month>9</month><year>2011</year><volume>2011</volume><issue>130</issue><fpage>363</fpage><lpage>378</lpage><pub-id pub-id-type="doi">10.3897/zookeys.130.1466</pub-id></mixed-citation></tp:treatment-meta><tp:nomenclature><tp:taxon-name>
                        <tp:taxon-name-part taxon-name-part-type="genus">Cephus</tp:taxon-name-part>
                        <tp:taxon-name-part taxon-name-part-type="species">runcator</tp:taxon-name-part>
                    </tp:taxon-name><tp:taxon-authority>Konow, 1896</tp:taxon-authority></tp:nomenclature><tp:treatment-sec sec-type="Material examined"><title>Material examined.</title><p>Turkey: Edirne [<named-content xmlns:xlink="http://www.w3.org/1999/xlink" content-type="dwc:verbatimCoordinates" xlink:type="simple">40°39.32'N, 26°17.82'E</named-content>] 50 m, 07.05.2010, 6♀, 1♂.</p></tp:treatment-sec><tp:treatment-sec sec-type="Distribution"><title>Distribution.</title><p>Turkey, S. E. Europe.</p></tp:treatment-sec><tp:treatment-sec sec-type="Discussion"><p>The complete alignment of the partial mitochondrial COI gene sequences from 68 cephid specimens, including representatives of these two new records, resulted in a fragment containing 658 base pairs, among which 287 nucleotide positions were variable and 223 sites of which were parsimony-informative. The analyzed sequences correspond to a functional mitochondrial gene region because of the presence of singular peaks in each chromatograph and absence of in–del and premature stop codons, and presence of the highest nucleotide substitutions at the third codon position (<xref ref-type="bibr" rid="B1">Avise 1994</xref>). The percentages of nucleotide composition at each codon position are variable (<xref ref-type="fig" rid="F1">Fig. 1</xref>). The mean frequency of COI sequences used in the analyses showed a bias of A + T (T 37.0%, C 15.2%, A 33.9% and G 16.0%), which is similar to other <!--PageBreak-->reported members of <tp:taxon-name>Hymenoptera</tp:taxon-name> (<xref ref-type="bibr" rid="B21">Jermiin and Crozier 1994</xref>, <xref ref-type="bibr" rid="B13">Dowton and Austin 1995</xref>, <xref ref-type="bibr" rid="B14">1997</xref>, <xref ref-type="bibr" rid="B26">Leys et al. 2000</xref>, <xref ref-type="bibr" rid="B12">Danforth et al. 2003</xref>). The A + T content at the third, second and first codon positions are 90.7%, 59.8%, and 61.9%, respectively. The nucleotide G has lowest (1.0%) and the A highest content (52.8%) at the third codon positions. The distribution of polymorphic sites for all cephid species shows that the majority of substitutions are at synonymous sites. The vast majority of synonymous substitutions are also found at third codon positions with a rate of 87.88% for the <tp:taxon-name>Cephinae</tp:taxon-name>. The first and the second positions are relatively more conserved in comparison with the third position.</p><fig id="F1" position="float" orientation="portrait"><label>Figure 1.</label><caption><p>Percentage of nucleotide composition at each codon position.</p></caption><graphic xmlns:xlink="http://www.w3.org/1999/xlink" xlink:href="ZooKeys-130-363-g001.jpg" position="float" orientation="portrait" xlink:type="simple"/></fig><p>The numbers of base substitutions per site from averaging over all sequence pairs between genera are shown in <xref ref-type="table" rid="T2">Table 2</xref>. The least diverged genera appears to be <italic><tp:taxon-name>Characopygus</tp:taxon-name></italic><!--PageBreak--><!--PageBreak--> and <italic><tp:taxon-name>Pachycephus</tp:taxon-name></italic> (p= 0.062) and, the most are <italic><tp:taxon-name>Hartigia</tp:taxon-name></italic> and <italic><tp:taxon-name>Syristra</tp:taxon-name></italic> (p= 0.161) also with highest standard error value of 0.017.</p><table-wrap id="T2" position="float" orientation="portrait"><label>Table 2.</label><caption><p>Estimates of evolutionary divergence over sequence pairs between genera. The number of base substitutions per site from averaging over all sequence pairs between groups are shown. Standard error estimates are shown above the diagonal.</p></caption><table><tbody><tr><th rowspan="1" colspan="1">Genera</th><th rowspan="1" colspan="1">1</th><th rowspan="1" colspan="1">2</th><th rowspan="1" colspan="1">3</th><th rowspan="1" colspan="1">4</th><th rowspan="1" colspan="1">5</th><th rowspan="1" colspan="1">6</th><th rowspan="1" colspan="1">7</th><th rowspan="1" colspan="1">8</th></tr><tr><td rowspan="1" colspan="1">1. <italic><tp:taxon-name>Calameuta</tp:taxon-name></italic></td><td rowspan="1" colspan="1"/><td rowspan="1" colspan="1">0.010</td><td rowspan="1" colspan="1">0.011</td><td rowspan="1" colspan="1">0.010</td><td rowspan="1" colspan="1">0.013</td><td rowspan="1" colspan="1">0.012</td><td rowspan="1" colspan="1">0.015</td><td rowspan="1" colspan="1">0.025</td></tr><tr><td rowspan="1" colspan="1">2. <italic><tp:taxon-name>Trachelus</tp:taxon-name></italic></td><td rowspan="1" colspan="1">0.110</td><td rowspan="1" colspan="1"/><td rowspan="1" colspan="1">0.010</td><td rowspan="1" colspan="1">0.009</td><td rowspan="1" colspan="1">0.013</td><td rowspan="1" colspan="1">0.012</td><td rowspan="1" colspan="1">0.014</td><td rowspan="1" colspan="1">0.025</td></tr><tr><td rowspan="1" colspan="1">3. <italic><tp:taxon-name>Cephus</tp:taxon-name></italic></td><td rowspan="1" colspan="1">0.108</td><td rowspan="1" colspan="1">0.119</td><td rowspan="1" colspan="1"/><td rowspan="1" colspan="1">0.007</td><td rowspan="1" colspan="1">0.013</td><td rowspan="1" colspan="1">0.010</td><td rowspan="1" colspan="1">0.016</td><td rowspan="1" colspan="1">0.026</td></tr><tr><td rowspan="1" colspan="1">4. <italic><tp:taxon-name>Characopygus</tp:taxon-name></italic></td><td rowspan="1" colspan="1">0.078</td><td rowspan="1" colspan="1">0.094</td><td rowspan="1" colspan="1">0.069</td><td rowspan="1" colspan="1"/><td rowspan="1" colspan="1">0.012</td><td rowspan="1" colspan="1">0.007</td><td rowspan="1" colspan="1">0.012</td><td rowspan="1" colspan="1">0.028</td></tr><tr><td rowspan="1" colspan="1">5. <italic><tp:taxon-name>Hartigia</tp:taxon-name></italic></td><td rowspan="1" colspan="1">0.136</td><td rowspan="1" colspan="1">0.146</td><td rowspan="1" colspan="1">0.143</td><td rowspan="1" colspan="1">0.114</td><td rowspan="1" colspan="1"/><td rowspan="1" colspan="1">0.013</td><td rowspan="1" colspan="1">0.017</td><td rowspan="1" colspan="1">0.029</td></tr><tr><td rowspan="1" colspan="1">6. <italic><tp:taxon-name>Pachycephus</tp:taxon-name></italic></td><td rowspan="1" colspan="1">0.116</td><td rowspan="1" colspan="1">0.125</td><td rowspan="1" colspan="1">0.113</td><td rowspan="1" colspan="1">0.062</td><td rowspan="1" colspan="1">0.137</td><td rowspan="1" colspan="1"/><td rowspan="1" colspan="1">0.013</td><td rowspan="1" colspan="1">0.029</td></tr><tr><td rowspan="1" colspan="1">7. <italic><tp:taxon-name>Syrista</tp:taxon-name></italic></td><td rowspan="1" colspan="1">0.124</td><td rowspan="1" colspan="1">0.145</td><td rowspan="1" colspan="1">0.156</td><td rowspan="1" colspan="1">0.102</td><td rowspan="1" colspan="1">0.161</td><td rowspan="1" colspan="1">0.125</td><td rowspan="1" colspan="1"/><td rowspan="1" colspan="1">0.030</td></tr><tr><td rowspan="1" colspan="1">8. Outgrup</td><td rowspan="1" colspan="1">0.248</td><td rowspan="1" colspan="1">0.263</td><td rowspan="1" colspan="1">0.256</td><td rowspan="1" colspan="1">0.249</td><td rowspan="1" colspan="1">0.292</td><td rowspan="1" colspan="1">0.278</td><td rowspan="1" colspan="1">0.279</td><td rowspan="1" colspan="1"> </td></tr></tbody></table></table-wrap><p>All three codon positions in the partial COI gene were analyzed for saturation, achieved by plotting the number of observed substitutions against the model TN93 genetic distance estimates. The scattergrams (<xref ref-type="fig" rid="F2">Fig. 2a–c</xref>) showed that transitions and transversions for the first, second and third codons of the partial COI gene increased with the genetic distance, but considerable scattering was also observed. In addition, a similar plot of the third codon transition of the COI gene (<xref ref-type="fig" rid="F2">Fig. 2d</xref>) suggested that saturation of transition occurred between certain pairs of the taxa, which may lead to higher levels of homoplasy (<xref ref-type="bibr" rid="B25">Kumar et al. 2001</xref>; <xref ref-type="bibr" rid="B64">Zhang et al. 2008</xref>).</p><fig id="F2" position="float" orientation="portrait"><label>Figure 2.</label><caption><p>Saturation plots of transversion and transition rates against JC69 distance at <bold>a</bold> first codon position <bold>b</bold> second codon position <bold>c</bold> third codon position, and <bold>d</bold> sum of data.</p></caption><graphic xmlns:xlink="http://www.w3.org/1999/xlink" xlink:href="ZooKeys-130-363-g002.jpg" position="float" orientation="portrait" xlink:type="simple"/></fig><p>Result of likelihood mapping is presented in <xref ref-type="fig" rid="F3">Fig. 3</xref>. High dichotomic phylogenetic signal was detected in the dataset. The percentage of the quartets suggesting a star- or network- like phylogeny is 9.9%, indicating that data are reliable for a dichotomic phylogenetic analysis (<xref ref-type="bibr" rid="B43">Schmidt 2009</xref>). For ML analysis GTR+I+G models showed a significantly better fit than the other less complicated models for the COI dataset. Maximum likelihood analyses under the same model of evolution resulted in topologies with lnL = – 5570.6831 in RAxML, which were very close to the BI tree. Bayesian inference under the GTR+I+G model resulted in a topology with mean lnL = – 5347.963. Posterior probability values from the BI were congruent with ML bootstrap support. ML and BI analyses generated a tree with almost the same overall topology (<xref ref-type="fig" rid="F4">Fig. 4</xref>). Equally weighted parsimony analysis of the 287 parsimony-informative characters produced 12 most parsimonious trees with a length of 1065 steps (Homoplasy Index = 0.608, Retention Index = 0.392 and Consistency Index = 0.392). These equally parsimonious solutions were due to differences in terminal branches. However, the branching pattern of bootstrap tree was comb-like and recovered almost no original branches. Considering that this may be due to many synonymous changes in the third codon position, we run an analysis excluding the third codon position from the data. The analysis produced 60 equally parsimonious trees with a length of 200 and the bootstrap application was also resulted with no support to branching pattern of original trees. This may be partly attributed to the nature of data and relatively a short sequence not sufficient to detect phylogenetic signal under parsimony interference. Therefore, we do not present any MP trees here.</p><fig id="F3" position="float" orientation="portrait"><label>Figure 3.</label><caption><p>Likelihood mapping analysis of the sequence alignments of COI gene present in the <tp:taxon-name>Cephinae</tp:taxon-name>. The regions at the corners of the triangles correspond to the three possible tree topologies for a quartet; the lateral regions to partly resolved trees and the central region to unresolved trees. The numbers indicate the percentage of quartets falling in each region.</p></caption><graphic xmlns:xlink="http://www.w3.org/1999/xlink" xlink:href="ZooKeys-130-363-g003.jpg" position="float" orientation="portrait" xlink:type="simple"/></fig><fig id="F4" position="float" orientation="portrait"><label>Figure 4.</label><caption><p>Bayesian interface tree based on the mitochondrial COI gene sequences of the <tp:taxon-name>Cephinae</tp:taxon-name>. Host plants are indicated in parentheses. Numbers at nodes indicate the posterior values.</p></caption><graphic xmlns:xlink="http://www.w3.org/1999/xlink" xlink:href="ZooKeys-130-363-g004.jpg" position="float" orientation="portrait" xlink:type="simple"/></fig></tp:treatment-sec><ref-list><ref id="B1"><mixed-citation xmlns:xlink="http://www.w3.org/1999/xlink" xlink:type="simple"><person-group><name name-style="western"><surname>Avise</surname><given-names>JC</given-names></name></person-group> (<year>1994</year>)<source> Molecular markers, natural history and evolution.</source> <publisher-name>Chapman and Hall, New York</publisher-name>, <publisher-loc>NY</publisher-loc>, <lpage>511</lpage> pp.<ext-link ext-link-type="uri" xlink:href="http://dx.doi.org/10.1007/978-1-4615-2381-9" xlink:type="simple">doi: 10.1007/978-1-4615-2381-9</ext-link></mixed-citation></ref><ref id="B21"><mixed-citation xmlns:xlink="http://www.w3.org/1999/xlink" xlink:type="simple"><person-group><name name-style="western"><surname>Jermiin</surname><given-names>LS</given-names></name><name name-style="western"><surname>Crozier</surname><given-names>RH</given-names></name></person-group> (<year>1994</year>)<article-title> The cytochrome b region in the mitochondrial DNA of the ant <italic>Tetraponera rufoniger</italic>: sequence divergence in Hymenoptera may be associated with nucleotide content.</article-title> <source>Journal of Molecular Evolution </source> <volume>38</volume>: <fpage>282</fpage>-<lpage>294</lpage>. doi:10.1007/BF00176090</mixed-citation></ref><ref id="B13"><mixed-citation xmlns:xlink="http://www.w3.org/1999/xlink" xlink:type="simple"><person-group><name name-style="western"><surname>Dowton</surname><given-names>M</given-names></name><name name-style="western"><surname>Austin</surname><given-names>AD</given-names></name></person-group> (<year>1995</year>)<article-title> Increased genetic diversity in mitochondrial genes is correlated with the evolution of parasitism in the Hymenoptera.</article-title> <source>Journal of Molecular Evolution </source> <volume>41</volume>: <fpage>958</fpage>-<lpage>965</lpage>. doi:10.1007/BF00173176</mixed-citation></ref><ref id="B14"><mixed-citation xmlns:xlink="http://www.w3.org/1999/xlink" xlink:type="simple"><person-group><name name-style="western"><surname>Dowton</surname><given-names>M</given-names></name><name name-style="western"><surname>Austin</surname><given-names>AD</given-names></name></person-group> (<year>1997</year>)<article-title> Evidence for AT-transversion bias in wasp (Hymenoptera: Symphyta) mitochondrial genes and its implications for the origin of parasitism.</article-title> <source>Journal of Molecular Evolution </source> <volume>44</volume>: <fpage>398</fpage>-<lpage>405</lpage>. doi:10.1007/PL00006159</mixed-citation></ref><ref id="B26"><mixed-citation xmlns:xlink="http://www.w3.org/1999/xlink" xlink:type="simple"><person-group><name name-style="western"><surname>Leys</surname><given-names>R</given-names></name><name name-style="western"><surname>Cooper</surname><given-names>SJ</given-names></name><name name-style="western"><surname>Schwarz</surname><given-names>MP</given-names></name></person-group> (<year>2000</year>)<source> Molecular phylogeny of the large carpenter bees, genus <italic>Xylocopa</italic> (Hymenoptera: apidae), based on mitochondrial DNA sequences. Molecular Phylogenetics and Evolution 17: 407–418. doi:10.1006/mpev.2000.0851 </source>doi:10.1006/mpev.2000.0851</mixed-citation></ref><ref id="B12"><mixed-citation xmlns:xlink="http://www.w3.org/1999/xlink" xlink:type="simple"><person-group><name name-style="western"><surname>Danforth</surname><given-names>BN</given-names></name><name name-style="western"><surname>Conway</surname><given-names>L</given-names></name><name name-style="western"><surname>Ji</surname><given-names>S</given-names></name></person-group> (<year>2003</year>)<article-title> Phylogeny of eusocial <italic>Lasioglossum</italic> reveals multiple losses of eusociality within a primitively eusocial clade of bees (Hymenoptera: Halictidae).</article-title> <source>Systematic Biology </source> <volume>52</volume>: <fpage>23</fpage>-<lpage>36</lpage>. doi:10.1080/10635150390132687</mixed-citation></ref><ref id="B25"><mixed-citation xmlns:xlink="http://www.w3.org/1999/xlink" xlink:type="simple"><person-group><name name-style="western"><surname>Kumar</surname><given-names>S</given-names></name><name name-style="western"><surname>Tamura</surname><given-names>K</given-names></name><name name-style="western"><surname>Jakobsen</surname><given-names>IB</given-names></name><name name-style="western"><surname>Nei</surname><given-names>M</given-names></name></person-group> (<year>2001</year>)<article-title> MEGA2: molecular evolutionary genetics analysis software.</article-title> <source>Bioinformatics </source> <volume>17</volume>: <fpage>1244</fpage>-<lpage>1245</lpage>. doi:10.1093/bioinformatics/17.12.1244</mixed-citation></ref><ref id="B64"><mixed-citation xmlns:xlink="http://www.w3.org/1999/xlink" xlink:type="simple"><person-group><name name-style="western"><surname>Zhang</surname><given-names>M</given-names></name><name name-style="western"><surname>Zhong</surname><given-names>Y</given-names></name><name name-style="western"><surname>Cao</surname><given-names>TW</given-names></name><name name-style="western"><surname>Geng</surname><given-names>YP</given-names></name><name name-style="western"><surname>Zhang</surname><given-names>Y</given-names></name><name name-style="western"><surname>Jin</surname><given-names>K</given-names></name><name name-style="western"><surname>Ren</surname><given-names>ZM</given-names></name><name name-style="western"><surname>Zhang</surname><given-names>R</given-names></name><name name-style="western"><surname>Guo</surname><given-names>YP</given-names></name><name name-style="western"><surname>Ma</surname><given-names>EB</given-names></name></person-group> (<year>2008</year>)<article-title> Phylogenetic relationship and morphological evolution in the subfamily Limenitidinae (Lepidoptera: Nymphalidae).</article-title> <source>Progress in Natural Science </source> <volume>18</volume>: <fpage>1357</fpage>-<lpage>1364</lpage>. <ext-link ext-link-type="uri" xlink:href="http://dx.doi.org/10.1016/j.pnsc.2008.03.025" xlink:type="simple">doi: 10.1016/j.pnsc.2008.03.025</ext-link></mixed-citation></ref><ref id="B43"><mixed-citation xmlns:xlink="http://www.w3.org/1999/xlink" xlink:type="simple"><person-group><name name-style="western"><surname>Schmidt</surname><given-names>HA</given-names></name></person-group> (<year>2009</year>)<article-title> Testing tree topologies.</article-title> In: <person-group><name name-style="western"><surname>Lemey</surname><given-names>P</given-names></name><name name-style="western"><surname>Salemi</surname><given-names>M</given-names></name><name name-style="western"><surname>Vandamme</surname><given-names>AM</given-names></name></person-group> (<role>Eds</role>). <issue-title>The Phylogenetic Handbook: a Practical Approach to Phylogenetic Analysis and Hypothesis Testing.</issue-title> <source>Cambridge University Press, Cambridge</source>: <fpage>381</fpage>-<lpage>404</lpage>.</mixed-citation></ref></ref-list></tp:taxon-treatment>
